# Supplementary material for: Shoots and Turions of Aquatic Plants as a Source of Fatty Acids
Source: Molecules. 2024 Apr 29;29(9):2062. doi: 10.3390/molecules29092062 (PMC11085451; doi:10.3390/molecules29092062)
Supplement: Supplementary file 1 [file molecules-29-02062-s001.zip]

Archive with 1 entries (1 files):
- molecules-2953045-supplementary.pdf
